# Supplementary material for: In silico pathway analysis and tissue specific cis-eQTL for colorectal cancer GWAS risk variants
Source: BMC Genomics. 2017 May 15;18:381. doi: 10.1186/s12864-017-3750-2 (PMC5432975; doi:10.1186/s12864-017-3750-2)
Supplement: Supplementary file 1 — cis-eQTL for colorectal cancer risk alleles and neighboring genes in normal sigmoid and transverse colon tissue. (XLSX 49 kb) [file 12864_2017_3750_MOESM1_ESM.xlsx]

## Sheet: sigmoid colon
Table . cis-eQTL for colorectal cancer risk alleles and neighboring genes in normal transverse colon tissue
SNP	Region	Gene Symbol	Gene Name	p-value*	Effect Size	Tissue
rs10911251	1q25.3	LAMC1	laminin, gamma 1 (formerly LAMB2)	0.46	-0.052	Colon - Sigmoid
rs6691170	1q41	DUSP10	dual specificity phosphatase 10	0.32	0.098	Colon - Sigmoid
rs6691170	1q41	HHIPL2	HHIP-like 2	0.61	0.059	Colon - Sigmoid
rs6687758	1q41	DUSP10	dual specificity phosphatase 11	0.04	0.22	Colon - Sigmoid
rs6687758	1q41	HHIPL2	HHIP-like 3	0.82	0.029	Colon - Sigmoid
rs11903757	2q32.3	SDPR	serum deprivation response (phosphatidylserine binding protein)	0.24	0.16	Colon - Sigmoid
rs11903757	2q32.3	NABP1	nucleic acid binding protein 1	0.29	0.14	Colon - Sigmoid
rs35360328	3p22.1	ZNF621	zinc finger protein 621	0.81	-0.04	Colon - Sigmoid
rs35360328	3p22.1	CTNNB1	catenin (cadherin-associated protein), beta 1, 88kDa	0.92	-0.014	Colon - Sigmoid
rs812481	3p14.1	LRIG1	leucine-rich repeats and immunoglobulin-like domains 1	0.24	-0.067	Colon - Sigmoid
rs10936599	3q26.2	MYNN	myoneurin	0.75	0.025	Colon - Sigmoid
rs35509282	4q32.2	FSTL5	follistatin-like 5	0.34	0.12	Colon - Sigmoid
rs367615	5q21.3	PJA2	praja ring finger 2	1.2 x 10-3	-0.19	Colon - Sigmoid
rs367615	5q21.3	MAN2A1	mannosidase, alpha, class 2A, member 1	0.43	-0.054	Colon - Sigmoid
rs647161	5q31.1	C5orf66	chromosome 5 open reading frame 66	NaN	NaN	Colon - Sigmoid
rs1321311	6p21.2	SRSF3	serine/arginine-rich splicing factor 3	0.62	0.055	Colon - Sigmoid
rs1321311	6p21.2	CDKN1A	cyclin-dependent kinase inhibitor 1A (p21, Cip1)	0.84	-0.019	Colon - Sigmoid
rs7758229	6q25.3	SLC22A3	solute carrier family 22 (extraneuronal monoamine transporter), member 3	0.65	-0.053	Colon - Sigmoid
rs16892766	8q23.3	EIF3H	eukaryotic translation initiation factor 3, subunit H	0.43	-0.12	Colon - Sigmoid
rs16892766	8q23.3	TRPS1	trichorhinophalangeal syndrome I	0.83	0.034	Colon - Sigmoid
rs140355816	8q23.3	TRPS1	trichorhinophalangeal syndrome I	0.079	0.62	Colon - Sigmoid
rs140355816	8q23.3	EIF3H	eukaryotic translation initiation factor 3, subunit H	0.16	-0.47	Colon - Sigmoid
rs6469656	8q23.3	EIF3H	eukaryotic translation initiation factor 3, subunit H	0.42	0.092	Colon - Sigmoid
rs10505477	8q24.21	FAM84B	family with sequence similarity 84, member B	0.57	-0.063	Colon - Sigmoid
rs6983267	8q24.21	FAM84B	family with sequence similarity 84, member B	0.49	-0.075	Colon - Sigmoid
rs7014346	8q24.21	FAM84B	family with sequence similarity 84, member B	0.99	0.0019	Colon - Sigmoid
rs10795668	10p14	CELF2	CUG triplet repeat, RNA binding protein 2	0.028	0.17	Colon - Sigmoid
rs10795668	10p14	GATA3	GATA binding protein 3	0.44	0.09	Colon - Sigmoid
rs11255841	10p14	CELF2	CUG triplet repeat, RNA binding protein 3	0.016	0.19	Colon - Sigmoid
rs11255841	10p14	GATA3	GATA binding protein 4	0.27	0.13	Colon - Sigmoid
rs704017	10q22.3	RPS24	ribosomal protein S24	0.32	0.1	Colon - Sigmoid
rs704017	10q22.3	ZMIZ1	zinc finger, MIZ-type containing 1	0.66	0.039	Colon - Sigmoid
rs11190164	10q24.2	NKX2-3	NK2 transcription factor related, locus 3 (Drosophila)	0.19	-0.12	Colon - Sigmoid
rs11190164	10q24.2	SLC25A28	solute carrier family 25, member 28	0.87	0.012	Colon - Sigmoid
rs1035209	10q24.2	NKX2-3	NK2 transcription factor related, locus 3 (Drosophila)	0.09	-0.18	Colon - Sigmoid
rs1035209	10q24.2	SLC25A28	solute carrier family 25, member 29	0.58	0.043	Colon - Sigmoid
rs12241008	10q25	VTI1A	vesicle transport through interaction with t-SNAREs homolog 1A (yeast)	0.63	-0.054	Colon - Sigmoid
rs11196172	10q25.2	TCF7L2	transcription factor 7-like 2 (T-cell specific, HMG-box)	0.95	0.0084	Colon - Sigmoid
rs3824999	11q13.4	POLD3	polymerase (DNA-directed), delta 3, accessory subunit	0.63	0.035	Colon - Sigmoid
rs3802842	11q23.1	COLCA1	colorectal cancer associated 1	0.72	-0.034	Colon - Sigmoid
rs3802842	11q23.1	COLCA2	colorectal cancer associated 2	0.005	0.26	Colon - Sigmoid
rs3802842	11q23.1	c11orf53	chromosome 11 open reading frame 53	0.21	0.15	Colon - Sigmoid
rs174537	11q12.2	MYRF	myelin regulatory factor	0.86	-0.019	Colon - Sigmoid
rs1535	11q12.2	FADS2*	fatty acid desaturase 2	4.0 x 10-5 *	0.42	Colon - Sigmoid
rs10774214	12p13.32	PARP11	poly (ADP-ribose) polymerase family, member 11	0.55	0.06	Colon - Sigmoid
rs10774214	12p13.32	CCND2	cyclin D2	0.61	-0.048	Colon - Sigmoid
rs3217810	12p13.32	CCND2	cyclin D2	0.74	-0.057	Colon - Sigmoid
rs7136702	12q13.13	LARP4	La ribonucleoprotein domain family, member 4	0.57	-0.036	Colon - Sigmoid
rs10849432	12p13.31	CD9	CD9 molecule	0.73	-0.041	Colon - Sigmoid
rs10849432	12p13.31	PLEKHG6	pleckstrin homology domain containing, family G (with RhoGef domain) member 6	0.84	-0.026	Colon - Sigmoid
rs34245511	12q13.12	LIMA1	LIM domain and actin binding 1	0.024	-0.11	Colon - Sigmoid
rs11169552	12q13.12	ATF1	activating transcription factor 1	0.07	-0.21	Colon - Sigmoid
rs11169552	12q13.12	DIP2B	DIP2 disco-interacting protein 2 homolog B (Drosophila)	0.55	-0.068	Colon - Sigmoid
rs3184504	12q24.12	SH2B3	SH2B adaptor protein 3	0.19	0.12	Colon - Sigmoid
rs73208120	12q24.22	NOS1	nitric oxide synthase 1 (neuronal)	0.21	-0.2	Colon - Sigmoid
rs4444235	14q22.2	BMP4	bone morphogenetic protein 4	0.047	0.17	Colon - Sigmoid
rs4444235	14q22.2	DDHD1	DDHD domain containing 1	0.061	0.14	Colon - Sigmoid
rs1957636	14q22.2	BMP4	bone morphogenetic protein 4	0.25	-0.11	Colon - Sigmoid
rs1957636	14q22.2	CDKN3	cyclin-dependent kinase inhibitor 3	0.74	0.03	Colon - Sigmoid
rs17094983	14q23.1	DACT1	dapper, antagonist of beta-catenin, homolog 1 (Xenopus laevis)	0.55	-0.068	Colon - Sigmoid
rs4779584	15q13.3	SCG5	secretogranin V (7B2 protein)	0.53	0.044	Colon - Sigmoid
rs4779584	15q13.3	GREM1	gremlin 1, cysteine knot superfamily, homolog (Xenopus laevis)	0.64	-0.05	Colon - Sigmoid
rs73376930	15q13.3	GREM1	gremlin 1, cysteine knot superfamily, homolog (Xenopus laevis)	0.81	0.025	Colon - Sigmoid
rs9929218	16q22.1	CDH1	cadherin 1, type 1, E-cadherin (epithelial)	0.23	-0.12	Colon - Sigmoid
rs12603526	17p13.3	NXN	nucleoredoxin	1	-6.4 x 10-4	Colon - Sigmoid
rs7229639	18q21.1	SMAD7	SMAD family member 7	0.57	-0.099	Colon - Sigmoid
rs4939827	18q21.1	SMAD7	SMAD family member 8	0.067	-0.2	Colon - Sigmoid
rs10411210	19q13.11	RHPN2	rhophilin, Rho GTPase binding protein 2; similar to rhophilin, Rho GTPase binding protein 2	2.1 x 10-3	-0.48	Colon - Sigmoid
rs1800469	19q13.2	B9D2	B9 protein domain 2	0.08	-0.15	Colon - Sigmoid
rs1800469	19q13.2	TGFB1	transforming growth factor, beta 1	0.19	-0.1	Colon - Sigmoid
rs961253	20p12.3	BMP2	bone morphogenetic protein 2	0.058	-0.23	Colon - Sigmoid
rs961253	20p12.3	FERMT1	fermitin family homolog 1 (Drosophila)	0.64	0.041	Colon - Sigmoid
rs2423279	20p12.3	BMP2	bone morphogenetic protein 2	0.34	-0.11	Colon - Sigmoid
rs2423279	20p12.3	HAO1	hydroxyacid oxidase (glycolate oxidase) 1	NaN	NaN	Colon - Sigmoid
rs4813802	20p12.3	BMP2	bone morphogenetic protein 2	0.77	0.03	Colon - Sigmoid
rs4813802	20p12.3	CASC20	cancer susceptibility candidate 20	NaN	NaN	Colon - Sigmoid
rs6066825	20q13.1	PREX1	phosphatidylinositol-3,4,5-trisphosphate-dependent Rac exchange factor 1	0.37	-0.069	Colon - Sigmoid
rs4925386	20q13.33	LAMA5	laminin, alpha 5	0.41	-0.064	Colon - Sigmoid
rs2427308	20q13.33	CABLES2	Cdk5 and Abl enzyme substrate 2	7.6 x 10-11 *	0.76	Colon - Sigmoid
rs5934683	Xp22.2	GPR143	G protein-coupled receptor 143	NaN	NaN	Colon - Sigmoid
rs5934683	Xp22.2	SHROOM2	shroom family member 2	NaN	NaN	Colon - Sigmoid

## Sheet: Sheet1
OFFICIAL_GENE_SYMBOL	Name
LAMC1	laminin, gamma 1 (formerly LAMB2)	LAMC1	1
DUSP10	dual specificity phosphatase 10	DUSP10	2
HHIPL2	HHIP-like 2	HHIPL2	3
	dual specificity phosphatase 11	DUSP10	4
	HHIP-like 3	HHIPL2	5
SDPR	serum deprivation response (phosphatidylserine binding protein)	SDPR	6
NABP1	nucleic acid binding protein 1	NABP1	7
ZNF621	zinc finger protein 621	ZNF621	8
CTNNB1	catenin (cadherin-associated protein), beta 1, 88kDa	CTNNB1	9
LRIG1	leucine-rich repeats and immunoglobulin-like domains 1	LRIG1	10
MYNN	myoneurin	MYNN	11
FSTL5	follistatin-like 5	FSTL5	12
PJA2	praja ring finger 2	PJA2	13
MAN2A1	mannosidase, alpha, class 2A, member 1	MAN2A1	14
C5orf66	chromosome 5 open reading frame 66	C5orf66	15
SRSF3	serine/arginine-rich splicing factor 3	SRSF3	16
CDKN1A	cyclin-dependent kinase inhibitor 1A (p21, Cip1)	CDKN1A	17
SLC22A3	solute carrier family 22 (extraneuronal monoamine transporter), member 3	SLC22A3	18
EIF3H	eukaryotic translation initiation factor 3, subunit H	EIF3H	19
TRPS1	trichorhinophalangeal syndrome I	TRPS1	20
	trichorhinophalangeal syndrome I	TRPS1	21
	eukaryotic translation initiation factor 3, subunit H	EIF3H	22
	eukaryotic translation initiation factor 3, subunit H	EIF3H	23
FAM84B	family with sequence similarity 84, member B	FAM84B	24
	family with sequence similarity 84, member B	FAM84B	25
	family with sequence similarity 84, member B	FAM84B	26
CELF2	CUG triplet repeat, RNA binding protein 2	CELF2	27
GATA3	GATA binding protein 3	GATA3	28
	CUG triplet repeat, RNA binding protein 3	CELF2	29
	GATA binding protein 4	GATA3	30
RPS24	ribosomal protein S24	RPS24	31
ZMIZ1	zinc finger, MIZ-type containing 1	ZMIZ1	32
NKX2-3	NK2 transcription factor related, locus 3 (Drosophila)	NKX2-3	33
SLC25A28	solute carrier family 25, member 28	SLC25A28	34
	NK2 transcription factor related, locus 3 (Drosophila)	NKX2-3	35
	solute carrier family 25, member 29	SLC25A28	36
VTI1A	vesicle transport through interaction with t-SNAREs homolog 1A (yeast)	VTI1A	37
TCF7L2	transcription factor 7-like 2 (T-cell specific, HMG-box)	TCF7L2	38
POLD3	polymerase (DNA-directed), delta 3, accessory subunit	POLD3	39
COLCA1	colorectal cancer associated 1	COLCA1	40
COLCA2	colorectal cancer associated 2	COLCA2	41
c11orf53	chromosome 11 open reading frame 53	c11orf53	42
MYRF	myelin regulatory factor	MYRF	43
FADS2	fatty acid desaturase 2	FADS2*	44
PARP11	poly (ADP-ribose) polymerase family, member 11	PARP11	45
DIP2B	DIP2 disco-interacting protein 2 homolog B (Drosophila)	DIP2B	46
LARP4	La ribonucleoprotein domain family, member 4	LARP4	47
CD9	CD9 molecule	CD9	48
PLEKHG6	pleckstrin homology domain containing, family G (with RhoGef domain) member 6	PLEKHG6	49
LIMA1	LIM domain and actin binding 1	LIMA1	50
ATF1	activating transcription factor 1	ATF1	51
	DIP2 disco-interacting protein 2 homolog B (Drosophila)	DIP2B	52
CCND2	cyclin D2	CCND2	53
	cyclin D3	CCND2	54
SH2B3	SH2B adaptor protein 3	SH2B3	55
NOS1	nitric oxide synthase 1 (neuronal)	NOS1	56
BMP4	bone morphogenetic protein 4	BMP4	57
DDHD1	DDHD domain containing 1	DDHD1	58
LOC105370507		LOC105370507	59
DACT1	dapper, antagonist of beta-catenin, homolog 1 (Xenopus laevis)	DACT1	60
SCG5	secretogranin V (7B2 protein)	SCG5	61
GREM1	gremlin 1, cysteine knot superfamily, homolog (Xenopus laevis)	GREM1	62
	gremlin 1, cysteine knot superfamily, homolog (Xenopus laevis)	GREM1	63
CDH1	cadherin 1, type 1, E-cadherin (epithelial)	CDH1	64
NXN	nucleoredoxin	NXN	65
SMAD7	SMAD family member 7	SMAD7	66
	SMAD family member 8	SMAD7	67
RHPN2	rhophilin, Rho GTPase binding protein 2; similar to rhophilin, Rho GTPase binding protein 2	RHPN2	68
B9D2	B9 protein domain 2	B9D2	69
TGFB1	transforming growth factor, beta 1	TGFB1	70
BMP2	bone morphogenetic protein 2	BMP2	71
FERMT1	fermitin family homolog 1 (Drosophila)	FERMT1	72
	bone morphogenetic protein 3	BMP2	73
HAO1	hydroxyacid oxidase (glycolate oxidase) 1	HAO1	74
LOC105372516		LOC105372516	75
CASC20	cancer susceptibility candidate 20	CASC20	76
PREX1	phosphatidylinositol-3,4,5-trisphosphate-dependent Rac exchange factor 1	PREX1	77
LAMA5	laminin, alpha 5	LAMA5	78
CABLES2	Cdk5 and Abl enzyme substrate 2	CABLES2	79
GPR143	G protein-coupled receptor 143	GPR143	80
SHROOM2	shroom family member 2	SHROOM2	81

## Sheet: transverse colon
Table ??? . cis-eQTL for colorectal cancer risk alleles and neighboring genes in normal transverse colon tissue
SNP	Region	Gene Symbol	Gene Name	P-Value	Effect Size	Tissue		Gene Symbol	Gene Symbol	Gene Name
rs10911251	1q25.3	LAMC1	laminin, gamma 1 (formerly LAMB2)	0.34	-0.033	Colon - Transverse		LAMC1	LAMC1	laminin, gamma 1 (formerly LAMB2)
rs6691170	1q41	DUSP10	dual specificity phosphatase 10	0.78	0.016	Colon - Transverse		DUSP10	DUSP10	dual specificity phosphatase 10
rs6691170	1q41	HHIPL2	HHIP-like 2	0.39	0.098	Colon - Transverse		HHIPL2	HHIPL2	HHIP-like 2
rs6687758	1q41	DUSP10	dual specificity phosphatase 11	0.98	-0.0015	Colon - Transverse		DUSP10	DUSP10	dual specificity phosphatase 11
rs6687758	1q41	HHIPL2	HHIP-like 3	0.98	0.003	Colon - Transverse		HHIPL2	HHIPL2	HHIP-like 3
rs11903757	2q32.3	SDPR	serum deprivation response (phosphatidylserine binding protein)	0.39	-0.055	Colon - Transverse		SDPR	SDPR	serum deprivation response (phosphatidylserine binding protein)
rs11903757	2q32.3	NABP1	nucleic acid binding protein 1	0.84	0.014	Colon - Transverse		NABP1	NABP1	nucleic acid binding protein 1
rs35360328	3p22.1	ZNF621	zinc finger protein 621	0.73	-0.031	Colon - Transverse		ZNF621	ZNF621	zinc finger protein 621
rs35360328	3p22.1	CTNNB1	catenin (cadherin-associated protein), beta 1, 88kDa	0.91	-0.011	Colon - Transverse		CTNNB1	CTNNB1	catenin (cadherin-associated protein), beta 1, 88kDa
rs812481	3p14.1	LRIG1	leucine-rich repeats and immunoglobulin-like domains 1	0.52	-0.021	Colon - Transverse		LRIG1	LRIG1	leucine-rich repeats and immunoglobulin-like domains 1
rs10936599	3q26.2	MYNN	myoneurin	0.39	0.067	Colon - Transverse		MYNN	MYNN	myoneurin
rs35509282	4q32.2	FSTL5	follistatin-like 5	0.66	0.045	Colon - Transverse		FSTL5	FSTL5	follistatin-like 5
rs367615	5q21.3	PJA2	praja ring finger 2	0.13	-0.049	Colon - Transverse		PJA2	PJA2	praja ring finger 2
rs367615	5q21.3	MAN2A1	mannosidase, alpha, class 2A, member 1	0.37	-0.056	Colon - Transverse		MAN2A1	MAN2A1	mannosidase, alpha, class 2A, member 1
rs647161	5q31.1	C5orf66	chromosome 5 open reading frame 66	NaN	NaN	Colon - Transverse		C5orf66	C5orf66	chromosome 5 open reading frame 66
rs1321311	6p21.2	SRSF3	serine/arginine-rich splicing factor 3	0.58	-0.033	Colon - Transverse		SRSF3	SRSF3	serine/arginine-rich splicing factor 3
rs1321311	6p21.2	CDKN1A	cyclin-dependent kinase inhibitor 1A (p21, Cip1)	1	-1.8 x 10-4	Colon - Transverse		CDKN1A	CDKN1A	cyclin-dependent kinase inhibitor 1A (p21, Cip1)
rs7758229	6q25.3	SLC22A3	solute carrier family 22 (extraneuronal monoamine transporter), member 3	0.13	0.12	Colon - Transverse		SLC22A3	SLC22A3	solute carrier family 22 (extraneuronal monoamine transporter), member 3
rs16892766	8q23.3	EIF3H	eukaryotic translation initiation factor 3, subunit H	0.61	0.033	Colon - Transverse		EIF3H	EIF3H	eukaryotic translation initiation factor 3, subunit H
rs16892766	8q23.3	TRPS1	trichorhinophalangeal syndrome I	0.99	-0.0011	Colon - Transverse		TRPS1	TRPS1	trichorhinophalangeal syndrome I
rs140355816	8q23.3	TRPS1	trichorhinophalangeal syndrome I	0.21	0.16	Colon - Transverse		TRPS1	TRPS1	trichorhinophalangeal syndrome I
rs140355816	8q23.3	EIF3H	eukaryotic translation initiation factor 3, subunit H	0.65	-0.063	Colon - Transverse		EIF3H	EIF3H	eukaryotic translation initiation factor 3, subunit H
rs6469656	8q23.3	EIF3H	eukaryotic translation initiation factor 3, subunit H	0.9	-0.0062	Colon - Transverse		EIF3H	EIF3H	eukaryotic translation initiation factor 3, subunit H
rs10505477	8q24.21	FAM84B	family with sequence similarity 84, member B	0.41	0.042	Colon - Transverse		FAM84B	FAM84B	family with sequence similarity 84, member B
rs6983267	8q24.21	FAM84B	family with sequence similarity 84, member B	0.39	0.045	Colon - Transverse		FAM84B	FAM84B	family with sequence similarity 84, member B
rs7014346	8q24.21	FAM84B	family with sequence similarity 84, member B	0.3	0.055	Colon - Transverse		FAM84B	FAM84B	family with sequence similarity 84, member B
rs10795668	10p14	CELF2	CUG triplet repeat, RNA binding protein 2	0.96	-0.0026	Colon - Transverse		CELF2	CELF2	CUG triplet repeat, RNA binding protein 2
rs10795668	10p14	GATA3	GATA binding protein 3	0.64	0.031	Colon - Transverse		GATA3	GATA3	GATA binding protein 3
rs11255841	10p14	CELF2	CUG triplet repeat, RNA binding protein 3	0.7	-0.018	Colon - Transverse		CELF2	CELF2	CUG triplet repeat, RNA binding protein 3
rs11255841	10p14	GATA3	GATA binding protein 4	0.23	0.076	Colon - Transverse		GATA3	GATA3	GATA binding protein 4
rs704017	10q22.3	RPS24	ribosomal protein S24	0.66	-0.026	Colon - Transverse		RPS24	RPS24	ribosomal protein S24
rs704017	10q22.3	ZMIZ1	zinc finger, MIZ-type containing 1	1	5.5 x 10-5	Colon - Transverse		ZMIZ1	ZMIZ1	zinc finger, MIZ-type containing 1
rs11190164	10q24.2	NKX2-3	NK2 transcription factor related, locus 3 (Drosophila)	0.37	0.051	Colon - Transverse		NKX2-3	NKX2-3	NK2 transcription factor related, locus 3 (Drosophila)
rs11190164	10q24.2	SLC25A28	solute carrier family 25, member 28	0.74	-0.014	Colon - Transverse		SLC25A28	SLC25A28	solute carrier family 25, member 28
rs1035209	10q24.2	NKX2-3	NK2 transcription factor related, locus 3 (Drosophila)	0.87	-0.011	Colon - Transverse		NKX2-3	NKX2-3	NK2 transcription factor related, locus 3 (Drosophila)
rs1035209	10q24.2	SLC25A28	solute carrier family 25, member 29	0.6	-0.026	Colon - Transverse		SLC25A28	SLC25A28	solute carrier family 25, member 29
rs12241008	10q25	VTI1A	vesicle transport through interaction with t-SNAREs homolog 1A (yeast)	0.12	-0.11	Colon - Transverse		VTI1A	VTI1A	vesicle transport through interaction with t-SNAREs homolog 1A (yeast)
rs11196172	10q25.2	TCF7L2	transcription factor 7-like 2 (T-cell specific, HMG-box)	0.054	-0.15	Colon - Transverse		TCF7L2	TCF7L2	transcription factor 7-like 2 (T-cell specific, HMG-box)
rs3824999	11q13.4	POLD3	polymerase (DNA-directed), delta 3, accessory subunit	0.11	0.13	Colon - Transverse		POLD3	POLD3	polymerase (DNA-directed), delta 3, accessory subunit
rs3802842	11q23.1	COLCA1	colorectal cancer associated 1	1.2 x 10-20 *	0.7	Colon - Transverse		COLCA1	COLCA1	colorectal cancer associated 1
rs3802842	11q23.1	COLCA2	colorectal cancer associated 2	2.9 x 10-26 *	0.77	Colon - Transverse		COLCA2	COLCA2	colorectal cancer associated 2
rs3802842	11q23.1	c11orf53	chromosome 11 open reading frame 53	1.1 x 10-15 *	0.46	Colon - Transverse		c11orf53	c11orf53	chromosome 11 open reading frame 53
rs174537	11q12.2	MYRF	myelin regulatory factor	0.96	-0.0025	Colon - Transverse		MYRF	MYRF	myelin regulatory factor
rs1535	11q12.2	FADS2*	fatty acid desaturase 2	1.8 x 10-10 *	0.36	Colon - Transverse		FADS2*	FADS2*	fatty acid desaturase 2
rs10774214	12p13.32	PARP11	poly (ADP-ribose) polymerase family, member 11	0.83	0.014	Colon - Transverse		PARP11	PARP11	poly (ADP-ribose) polymerase family, member 11
rs10774214	12p13.32	CCND2	cyclin D2	0.49	-0.029	Colon - Transverse		CCND2	CCND2	cyclin D2
rs3217810	12p13.32	CCND2	cyclin D2	0.31	0.079	Colon - Transverse		CCND2	CCND2	cyclin D2
rs7136702	12q13.13	LARP4	La ribonucleoprotein domain family, member 4	0.41	-0.05	Colon - Transverse		LARP4	LARP4	La ribonucleoprotein domain family, member 4
rs10849432	12p13.31	CD9	CD9 molecule	0.52	-0.04	Colon - Transverse		CD9	CD9	CD9 molecule
rs10849432	12p13.31	PLEKHG6	pleckstrin homology domain containing, family G (with RhoGef domain) member 6	0.73	0.018	Colon - Transverse		PLEKHG6	PLEKHG6	pleckstrin homology domain containing, family G (with RhoGef domain) member 6
rs34245511	12q13.12	LIMA1	LIM domain and actin binding 1	0.088	-0.081	Colon - Transverse		LIMA1	LIMA1	LIM domain and actin binding 1
rs11169552	12q13.12	ATF1	activating transcription factor 1	0.19	0.1	Colon - Transverse		ATF1	ATF1	activating transcription factor 1
rs11169552	12q13.12	DIP2B	DIP2 disco-interacting protein 2 homolog B (Drosophila)	0.022	-0.13	Colon - Transverse		DIP2B	DIP2B	DIP2 disco-interacting protein 2 homolog B (Drosophila)
rs3184504	12q24.12	SH2B3	SH2B adaptor protein 3	0.47	-0.055	Colon - Transverse		SH2B3	SH2B3	SH2B adaptor protein 3
rs73208120	12q24.22	NOS1	nitric oxide synthase 1 (neuronal)	0.012	-0.2	Colon - Transverse		NOS1	NOS1	nitric oxide synthase 1 (neuronal)
rs4444235	14q22.2	BMP4	bone morphogenetic protein 4	0.52	0.049	Colon - Transverse		BMP4	BMP4	bone morphogenetic protein 4
rs4444235	14q22.2	DDHD1	DDHD domain containing 1	0.51	0.047	Colon - Transverse		DDHD1	DDHD1	DDHD domain containing 1
rs1957636	14q22.2	BMP4	bone morphogenetic protein 4	0.16	-0.1	Colon - Transverse		BMP4	BMP4	bone morphogenetic protein 4
rs1957636	14q22.2	CDKN3	cyclin-dependent kinase inhibitor 3	0.87	-0.0073	Colon - Transverse		CDKN3	CDKN3	cyclin-dependent kinase inhibitor 3
rs17094983	14q23.1	DACT1	dapper, antagonist of beta-catenin, homolog 1 (Xenopus laevis)	0.00022	0.32	Colon - Transverse		DACT1	DACT1	dapper, antagonist of beta-catenin, homolog 1 (Xenopus laevis)
rs4779584	15q13.3	SCG5	secretogranin V (7B2 protein)	0.77	0.03	Colon - Transverse		SCG5	SCG5	secretogranin V (7B2 protein)
rs4779584	15q13.3	GREM1	gremlin 1, cysteine knot superfamily, homolog (Xenopus laevis)	0.4	0.057	Colon - Transverse		GREM1	GREM1	gremlin 1, cysteine knot superfamily, homolog (Xenopus laevis)
rs73376930	15q13.3	GREM1	gremlin 1, cysteine knot superfamily, homolog (Xenopus laevis)	0.1	-0.11	Colon - Transverse		GREM1	GREM1	gremlin 1, cysteine knot superfamily, homolog (Xenopus laevis)
rs9929218	16q22.1	CDH1	cadherin 1, type 1, E-cadherin (epithelial)	0.67	-0.018	Colon - Transverse		CDH1	CDH1	cadherin 1, type 1, E-cadherin (epithelial)
rs12603526	17p13.3	NXN	nucleoredoxin	0.13	-0.32	Colon - Transverse		NXN	NXN	nucleoredoxin
rs7229639	18q21.1	SMAD7	SMAD family member 7	0.14	-0.19	Colon - Transverse		SMAD7	SMAD7	SMAD family member 7
rs4939827	18q21.1	SMAD7	SMAD family member 8	0.095	-0.12	Colon - Transverse		SMAD7	SMAD7	SMAD family member 8
rs10411210	19q13.11	RHPN2	rhophilin, Rho GTPase binding protein 2; similar to rhophilin, Rho GTPase binding protein 2	7.1 x 10-4	-0.18	Colon - Transverse		RHPN2	RHPN2	rhophilin, Rho GTPase binding protein 2; similar to rhophilin, Rho GTPase binding protein 2
rs1800469	19q13.2	B9D2	B9 protein domain 2	0.0031	-0.23	Colon - Transverse		B9D2	B9D2	B9 protein domain 2
rs1800469	19q13.2	TGFB1	transforming growth factor, beta 1	0.59	-0.025	Colon - Transverse		TGFB1	TGFB1	transforming growth factor, beta 1
rs961253	20p12.3	BMP2	bone morphogenetic protein 2	0.39	0.034	Colon - Transverse		BMP2	BMP2	bone morphogenetic protein 2
rs961253	20p12.3	FERMT1	fermitin family homolog 1 (Drosophila)	0.26	-0.05	Colon - Transverse		FERMT1	FERMT1	fermitin family homolog 1 (Drosophila)
rs2423279	20p12.3	BMP2	bone morphogenetic protein 2	0.15	0.065	Colon - Transverse		BMP2	BMP2	bone morphogenetic protein 2
rs2423279	20p12.3	HAO1	hydroxyacid oxidase (glycolate oxidase) 1	NaN	NaN	Colon - Transverse		HAO1	HAO1	hydroxyacid oxidase (glycolate oxidase) 1
rs4813802	20p12.3	BMP2	bone morphogenetic protein 2	0.035	-0.087	Colon - Transverse		BMP2	BMP2	bone morphogenetic protein 2
rs4813802	20p12.3	CASC20	cancer susceptibility candidate 20	NaN	NaN	Colon - Transverse		CASC20	CASC20	cancer susceptibility candidate 20
rs6066825	20q13.1	PREX1	phosphatidylinositol-3,4,5-trisphosphate-dependent Rac exchange factor 1	0.61	0.026	Colon - Transverse		PREX1	PREX1	phosphatidylinositol-3,4,5-trisphosphate-dependent Rac exchange factor 1
rs4925386	20q13.33	LAMA5	laminin, alpha 5	0.38	-0.033	Colon - Transverse		LAMA5	LAMA5	laminin, alpha 5
rs2427308	20q13.33	CABLES2	Cdk5 and Abl enzyme substrate 2	0.17	0.11	Colon - Transverse		CABLES2	CABLES2	Cdk5 and Abl enzyme substrate 2
rs5934683	Xp22.2	GPR143	G protein-coupled receptor 143	NaN	NaN	Colon - Transverse		GPR143	GPR143	G protein-coupled receptor 143
rs5934683	Xp22.2	SHROOM2	shroom family member 2	NaN	NaN	Colon - Transverse		SHROOM2	SHROOM2	shroom family member 2

## Sheet: Sheet2
Supplemental Table 1 . cis-eQTL for colorectal cancer risk alleles and neighboring genes in normal transverse colon tissue
SNP	Region	Gene Symbol	Gene Name	Tissue	p-value*	Effect Size	Tissue	p-value	Effect Size
rs10911251	1q25.3	LAMC1	laminin, gamma 1 (formerly LAMB2)	Colon - Sigmoid	0.46	-0.052	Colon - Transverse	0.34	-0.033
rs6691170	1q41	DUSP10	dual specificity phosphatase 10	Colon - Sigmoid	0.32	0.098	Colon - Transverse	0.78	0.016
rs6691170	1q41	HHIPL2	HHIP-like 2	Colon - Sigmoid	0.61	0.059	Colon - Transverse	0.39	0.098
rs6687758	1q41	DUSP10	dual specificity phosphatase 11	Colon - Sigmoid	0.04	0.22	Colon - Transverse	0.98	-0.0015
rs6687758	1q41	HHIPL2	HHIP-like 3	Colon - Sigmoid	0.82	0.029	Colon - Transverse	0.98	0.003
rs11903757	2q32.3	SDPR	serum deprivation response (phosphatidylserine binding protein)	Colon - Sigmoid	0.24	0.16	Colon - Transverse	0.39	-0.055
rs11903757	2q32.3	NABP1	nucleic acid binding protein 1	Colon - Sigmoid	0.29	0.14	Colon - Transverse	0.84	0.014
rs35360328	3p22.1	ZNF621	zinc finger protein 621	Colon - Sigmoid	0.81	-0.04	Colon - Transverse	0.73	-0.031
rs35360328	3p22.1	CTNNB1	catenin (cadherin-associated protein), beta 1, 88kDa	Colon - Sigmoid	0.92	-0.014	Colon - Transverse	0.91	-0.011
rs812481	3p14.1	LRIG1	leucine-rich repeats and immunoglobulin-like domains 1	Colon - Sigmoid	0.24	-0.067	Colon - Transverse	0.52	-0.021
rs10936599	3q26.2	MYNN	myoneurin	Colon - Sigmoid	0.75	0.025	Colon - Transverse	0.39	0.067
rs35509282	4q32.2	FSTL5	follistatin-like 5	Colon - Sigmoid	0.34	0.12	Colon - Transverse	0.66	0.045
rs367615	5q21.3	PJA2	praja ring finger 2	Colon - Sigmoid	1.2 x 10-3	-0.19	Colon - Transverse	0.13	-0.049
rs367615	5q21.3	MAN2A1	mannosidase, alpha, class 2A, member 1	Colon - Sigmoid	0.43	-0.054	Colon - Transverse	0.37	-0.056
rs647161	5q31.1	C5orf66	chromosome 5 open reading frame 66	Colon - Sigmoid	NaN	NaN	Colon - Transverse	NaN	NaN
rs1321311	6p21.2	SRSF3	serine/arginine-rich splicing factor 3	Colon - Sigmoid	0.62	0.055	Colon - Transverse	0.58	-0.033
rs1321311	6p21.2	CDKN1A	cyclin-dependent kinase inhibitor 1A (p21, Cip1)	Colon - Sigmoid	0.84	-0.019	Colon - Transverse	1	-1.8 x 10-4
rs7758229	6q25.3	SLC22A3	solute carrier family 22 (extraneuronal monoamine transporter), member 3	Colon - Sigmoid	0.65	-0.053	Colon - Transverse	0.13	0.12
rs16892766	8q23.3	EIF3H	eukaryotic translation initiation factor 3, subunit H	Colon - Sigmoid	0.43	-0.12	Colon - Transverse	0.61	0.033
rs16892766	8q23.3	TRPS1	trichorhinophalangeal syndrome I	Colon - Sigmoid	0.83	0.034	Colon - Transverse	0.99	-0.0011
rs140355816	8q23.3	TRPS1	trichorhinophalangeal syndrome I	Colon - Sigmoid	0.079	0.62	Colon - Transverse	0.21	0.16
rs140355816	8q23.3	EIF3H	eukaryotic translation initiation factor 3, subunit H	Colon - Sigmoid	0.16	-0.47	Colon - Transverse	0.65	-0.063
rs6469656	8q23.3	EIF3H	eukaryotic translation initiation factor 3, subunit H	Colon - Sigmoid	0.42	0.092	Colon - Transverse	0.9	-0.0062
rs10505477	8q24.21	FAM84B	family with sequence similarity 84, member B	Colon - Sigmoid	0.57	-0.063	Colon - Transverse	0.41	0.042
rs10505477	8q24.21	POU5F1B	POU class 5 homeobox 1B	Colon - Sigmoid	0.73	-0.047	Colon - Transverse	0.023	0.15
rs6983267	8q24.21	FAM84B	family with sequence similarity 84, member B	Colon - Sigmoid	0.49	-0.075	Colon - Transverse	0.39	0.045
rs6983267	8q24.21	POU5F1B	POU class 5 homeobox 1B	Colon - Sigmoid	0.72	-0.048	Colon - Transverse	0.019	0.15
rs7014346	8q24.21	FAM84B	family with sequence similarity 84, member B	Colon - Sigmoid	0.99	0.0019	Colon - Transverse	0.3	0.055
rs7014346	8q24.21	POU5F1B	POU class 5 homeobox 1B	Colon - Sigmoid	0.6	-0.067	Colon - Transverse	2.3 x 10-4	0.24
rs10795668	10p14	CELF2	CUG triplet repeat, RNA binding protein 2	Colon - Sigmoid	0.028	0.17	Colon - Transverse	0.96	-0.0026
rs10795668	10p14	GATA3	GATA binding protein 3	Colon - Sigmoid	0.44	0.09	Colon - Transverse	0.64	0.031
rs11255841	10p14	CELF2	CUG triplet repeat, RNA binding protein 3	Colon - Sigmoid	0.016	0.19	Colon - Transverse	0.7	-0.018
rs11255841	10p14	GATA3	GATA binding protein 4	Colon - Sigmoid	0.27	0.13	Colon - Transverse	0.23	0.076
rs704017	10q22.3	RPS24	ribosomal protein S24	Colon - Sigmoid	0.32	0.1	Colon - Transverse	0.66	-0.026
rs704017	10q22.3	ZMIZ1	zinc finger, MIZ-type containing 1	Colon - Sigmoid	0.66	0.039	Colon - Transverse	1	5.5 x 10-5
rs11190164	10q24.2	NKX2-3	NK2 transcription factor related, locus 3 (Drosophila)	Colon - Sigmoid	0.19	-0.12	Colon - Transverse	0.37	0.051
rs11190164	10q24.2	SLC25A28	solute carrier family 25, member 28	Colon - Sigmoid	0.87	0.012	Colon - Transverse	0.74	-0.014
rs1035209	10q24.2	NKX2-3	NK2 transcription factor related, locus 3 (Drosophila)	Colon - Sigmoid	0.09	-0.18	Colon - Transverse	0.87	-0.011
rs1035209	10q24.2	SLC25A28	solute carrier family 25, member 29	Colon - Sigmoid	0.58	0.043	Colon - Transverse	0.6	-0.026
rs12241008	10q25	VTI1A	vesicle transport through interaction with t-SNAREs homolog 1A (yeast)	Colon - Sigmoid	0.63	-0.054	Colon - Transverse	0.12	-0.11
rs11196172	10q25.2	TCF7L2	transcription factor 7-like 2 (T-cell specific, HMG-box)	Colon - Sigmoid	0.95	0.0084	Colon - Transverse	0.054	-0.15
rs3824999	11q13.4	POLD3	polymerase (DNA-directed), delta 3, accessory subunit	Colon - Sigmoid	0.63	0.035	Colon - Transverse	0.11	0.13
rs3802842	11q23.1	COLCA1	colorectal cancer associated 1	Colon - Sigmoid	0.72	-0.034	Colon - Transverse	1.2 x 10-20 *	0.7
rs3802842	11q23.1	COLCA2	colorectal cancer associated 2	Colon - Sigmoid	0.005	0.26	Colon - Transverse	2.9 x 10-26 *	0.77
rs3802842	11q23.1	c11orf53	chromosome 11 open reading frame 53	Colon - Sigmoid	0.21	0.15	Colon - Transverse	1.1 x 10-15 *	0.46
rs174537	11q12.2	MYRF	myelin regulatory factor	Colon - Sigmoid	0.86	-0.019	Colon - Transverse	0.96	-0.0025
rs1535	11q12.2	FADS2*	fatty acid desaturase 2	Colon - Sigmoid	4.0 x 10-5	0.42	Colon - Transverse	1.8 x 10-10 *	0.36
rs1535	11q12.2	FADS1*	fatty acid desaturase 1	Colon - Sigmoid	1.5 x 10-5	-0.39	Colon - Transverse	0.096	-0.073
rs10774214	12p13.32	PARP11	poly (ADP-ribose) polymerase family, member 11	Colon - Sigmoid	0.55	0.06	Colon - Transverse	0.83	0.014
rs10774214	12p13.32	CCND2	cyclin D2	Colon - Sigmoid	0.61	-0.048	Colon - Transverse	0.49	-0.029
rs3217810	12p13.32	CCND2	cyclin D2	Colon - Sigmoid	0.74	-0.057	Colon - Transverse	0.31	0.079
rs7136702	12q13.13	LARP4	La ribonucleoprotein domain family, member 4	Colon - Sigmoid	0.57	-0.036	Colon - Transverse	0.41	-0.05
rs7136702	12q13.13	DIP2B	DIP2 disco-interacting protein 2 homolog B (Drosophila)	Colon - Sigmoid	0.55	0.059	Colon - Transverse	0.0025	-0.16
rs10849432	12p13.31	CD9	CD9 molecule	Colon - Sigmoid	0.73	-0.041	Colon - Transverse	0.52	-0.04
rs10849432	12p13.31	PLEKHG6	pleckstrin homology domain containing, family G (with RhoGef domain) member 6	Colon - Sigmoid	0.84	-0.026	Colon - Transverse	0.73	0.018
rs34245511	12q13.12	LIMA1	LIM domain and actin binding 1	Colon - Sigmoid	0.024	-0.11	Colon - Transverse	0.088	-0.081
rs11169552	12q13.12	ATF1	activating transcription factor 1	Colon - Sigmoid	0.07	-0.21	Colon - Transverse	0.19	0.1
rs11169552	12q13.12	DIP2B	DIP2 disco-interacting protein 2 homolog B (Drosophila)	Colon - Sigmoid	0.55	-0.068	Colon - Transverse	0.022	-0.13
rs3184504	12q24.12	SH2B3	SH2B adaptor protein 3	Colon - Sigmoid	0.19	0.12	Colon - Transverse	0.47	-0.055
rs73208120	12q24.22	NOS1	nitric oxide synthase 1 (neuronal)	Colon - Sigmoid	0.21	-0.2	Colon - Transverse	0.012	-0.2
rs4444235	14q22.2	BMP4	bone morphogenetic protein 4	Colon - Sigmoid	0.047	0.17	Colon - Transverse	0.52	0.049
rs4444235	14q22.2	DDHD1	DDHD domain containing 1	Colon - Sigmoid	0.061	0.14	Colon - Transverse	0.51	0.047
rs1957636	14q22.2	BMP4	bone morphogenetic protein 4	Colon - Sigmoid	0.25	-0.11	Colon - Transverse	0.16	-0.1
rs1957636	14q22.2	CDKN3	cyclin-dependent kinase inhibitor 3	Colon - Sigmoid	0.74	0.03	Colon - Transverse	0.87	-0.0073
rs17094983	14q23.1	DACT1	dapper, antagonist of beta-catenin, homolog 1 (Xenopus laevis)	Colon - Sigmoid	0.55	-0.068	Colon - Transverse	0.00022	0.32
rs4779584	15q13.3	SCG5	secretogranin V (7B2 protein)	Colon - Sigmoid	0.53	0.044	Colon - Transverse	0.77	0.03
rs4779584	15q13.3	GREM1	gremlin 1, cysteine knot superfamily, homolog (Xenopus laevis)	Colon - Sigmoid	0.64	-0.05	Colon - Transverse	0.4	0.057
rs73376930	15q13.3	GREM1	gremlin 1, cysteine knot superfamily, homolog (Xenopus laevis)	Colon - Sigmoid	0.81	0.025	Colon - Transverse	0.1	-0.11
rs9929218	16q22.1	CDH1	cadherin 1, type 1, E-cadherin (epithelial)	Colon - Sigmoid	0.23	-0.12	Colon - Transverse	0.67	-0.018
rs12603526	17p13.3	NXN	nucleoredoxin	Colon - Sigmoid	1	-6.4 x 10-4	Colon - Transverse	0.13	-0.32
rs7229639	18q21.1	SMAD7	SMAD family member 7	Colon - Sigmoid	0.57	-0.099	Colon - Transverse	0.14	-0.19
rs4939827	18q21.1	SMAD7	SMAD family member 8	Colon - Sigmoid	0.067	-0.2	Colon - Transverse	0.095	-0.12
rs10411210	19q13.11	RHPN2	rhophilin, Rho GTPase binding protein 2; similar to rhophilin, Rho GTPase binding protein 2	Colon - Sigmoid	2.1 x 10-3	-0.48	Colon - Transverse	7.1 x 10-4	-0.18
rs1800469	19q13.2	B9D2	B9 protein domain 2	Colon - Sigmoid	0.08	-0.15	Colon - Transverse	0.0031	-0.23
rs1800469	19q13.2	TGFB1	transforming growth factor, beta 1	Colon - Sigmoid	0.19	-0.1	Colon - Transverse	0.59	-0.025
rs961253	20p12.3	BMP2	bone morphogenetic protein 2	Colon - Sigmoid	0.058	-0.23	Colon - Transverse	0.39	0.034
rs961253	20p12.3	FERMT1	fermitin family homolog 1 (Drosophila)	Colon - Sigmoid	0.64	0.041	Colon - Transverse	0.26	-0.05
rs2423279	20p12.3	BMP2	bone morphogenetic protein 2	Colon - Sigmoid	0.34	-0.11	Colon - Transverse	0.15	0.065
rs2423279	20p12.3	HAO1	hydroxyacid oxidase (glycolate oxidase) 1	Colon - Sigmoid	NaN	NaN	Colon - Transverse	NaN	NaN
rs4813802	20p12.3	BMP2	bone morphogenetic protein 2	Colon - Sigmoid	0.77	0.03	Colon - Transverse	0.035	-0.087
rs4813802	20p12.3	CASC20	cancer susceptibility candidate 20	Colon - Sigmoid	NaN	NaN	Colon - Transverse	NaN	NaN
rs6066825	20q13.1	PREX1	phosphatidylinositol-3,4,5-trisphosphate-dependent Rac exchange factor 1	Colon - Sigmoid	0.37	-0.069	Colon - Transverse	0.61	0.026
rs4925386	20q13.33	LAMA5	laminin, alpha 5	Colon - Sigmoid	0.41	-0.064	Colon - Transverse	0.38	-0.033
rs2427308	20q13.33	CABLES2	Cdk5 and Abl enzyme substrate 2	Colon - Sigmoid	7.6 x 10-11 *	0.76	Colon - Transverse	0.17	0.11
rs5934683	Xp22.2	GPR143	G protein-coupled receptor 143	Colon - Sigmoid	NaN	NaN	Colon - Transverse	NaN	NaN
rs5934683	Xp22.2	SHROOM2	shroom family member 2	Colon - Sigmoid	NaN	NaN	Colon - Transverse	NaN	NaN
