# Supplementary material for: In silico pathway analysis and tissue specific cis-eQTL for colorectal cancer GWAS risk variants
Source: BMC Genomics. 2017 May 15;18:381. doi: 10.1186/s12864-017-3750-2 (PMC5432975; doi:10.1186/s12864-017-3750-2)
Supplement: Supplementary file 2 — Transcription regulatory features of intronic colorectal cancer risk alleles and linked variants with significant eQTL of neighboring genes. (XLSX 16 kb) [file 12864_2017_3750_MOESM2_ESM.xlsx]

## Sheet: Sheet1
Supplemental Table 2. Transcription regulatory features of intronic colorectal cancer risk alleles and linked variants with significant eQTL of neighboring genes
Query SNP: rs1535 and variants with high LD
variant	chr	pos (hg38)	Ref	Alt	Histone Marks (Tissue)		DNAse Hypersensitvity (Tissue)	Proteins bound (CHiP Seq)	Reg Motifs	NHGRI/EBI	eQTL	RefSeq	Genomic
					Promoter	Enhancer			changed	GWAS hits	hits	genes	Position
rs1535	11	61830500	A	G	ESC, ESDR, IPSC, FAT, STRM, BLD, MUS, BRN, SKIN, VAS, GI, ADRL, KID, PANC, THYM, LIV, BRST, LNG	ESC, ESDR, LNG, IPSC, BLD, SKIN, FAT, LIV, BRN, GI, HRT, PLCNT, MUS, THYM, BONE	SKIN,ADRL,MUS,OVRY,PANC	ERALPHA_A	AIRE,ERalpha-a, Nrf1	5 hits	45 hits	FADS2	intronic
Query SNP: rs3802842 and variants with high LD
variant	chr	pos (hg38)	Ref	Alt	Histone Marks (Tissue)		DNAse Hypersensitvity (Tissue)	Proteins bound (CHiP Seq)	Reg Motifs	NHGRI/EBI	eQTL	RefSeq	Genomic
					Promoter	Enhancer			changed	GWAS hits	hits	genes	Position
rs7130173	11	111283347	A	C	GI, LIV	BLD, GI	ESC,ESDR,ESC,IPSC,IPSC,BLD,SKIN,,BRN,GI,LNG,GI,THYM,BLD,LIV,MUS	CTCF,RAD21,SMC3,YY1	GLI,SP1,SRF		9 hits	C11orf53	intronic
rs11213823	11	111299265	T	C	ESC, ESDR, LNG, IPSC, FAT, STRM, BRST, BLD, MUS, BRN, VAS, LIV, GI, KID, PANC, THYM, HRT, OVRY, SKIN, BONE	BLD, SPLN	ESC,ESDR,LNG,IPSC,BLD,SKIN,ADRL,BRN,HRT,GI,KID,MUS,OVRY,PANC,MUS,LIV,BRST	CTCF,POL2,PAX5C20,RAD21,TAF1,HEY1	EBF		9 hits	C11orf93	5'-UTR
rs3802840	11	111300921	T	G	GI, LIV	BRST, BLD, LIV, BRN, GI, LNG, MUS			Homez,Nkx3		9 hits	C11orf93	intronic
rs3802841	11	111300947	G	T	GI, LIV	BRST, BLD, LIV, BRN, GI, LNG, MUS			Nanog		9 hits	C11orf93	intronic
rs3802842	11	111300984	C	A	GI, LIV	BRST, BLD, LIV, BRN, GI, LNG, MUS	BLD		Ik-1,Obox3,Pax-4, Zfp410	4 hits	9 hits	C11orf93	intronic
rs111388405			T	C	GI	BRST, BLD, FAT, LIV, BRN, GI, PANC, LNG, MUS	SKIN,BRN,GI,LNG,MUS,GI,OVRY,PANC,GI,BLD		UF1H3BETA		4 hits	C11orf93	intronic
rs4520624	11	111301485	A	G		BRST, BLD, FAT, LIV, BRN, GI, PANC, LNG, MUS	SKIN,BRN,LNG,MUS,GI,PANC,BLD		Foxj2,Myb		9 hits	C11orf93	intronic
rs10789823	11	111301678	T	C			MUS		PU.1,SPIB,p300		9 hits	C11orf93	intronic
Query SNP: rs2427308 and variants with high LD
variant	chr	pos (hg38)	Ref	Alt	Histone Marks (Tissue)		DNAse Hypersensitvity (Tissue)	Proteins bound (CHiP Seq)	Reg Motifs	NHGRI/EBI	eQTL	RefSeq	Genomic
					Promoter	Enhancer			changed	GWAS hits	hits	genes	Position
rs2427308	20	62394395	C	T			IPSC,MUS,LIV		CHD2,E2F, SETDB1, ZBTB7A	1 hit	22 hits	CABLES2	intronic
Query SNP: rs34245511 and variants with high LD
variant	chr	pos (hg38)	Ref	Alt	Histone Marks (Tissue)		DNAse Hypersensitvity (Tissue)	Proteins bound (CHiP Seq)	Reg Motifs	NHGRI/EBI	eQTL	RefSeq	Genomic
					Promoter	Enhancer			changed	GWAS hits	hits	genes	Position
rs34245511	12	50179650	G	C					STAT	1 hit	65 hits	LIMA1	intronic
Query SNP: rs7229639 and variants with high LD
variant	chr	pos (hg38)	Ref	Alt	Histone Marks (Tissue)		DNAse Hypersensitvity (Tissue)	Proteins bound (CHiP Seq)	Reg Motifs	NHGRI/EBI	eQTL	RefSeq	Genomic
					Promoter	Enhancer			changed	GWAS hits	hits	genes	Position
rs7229639	18	48924606	A	G	BRST, BLD, GI	ESC, ESDR, LNG, IPSC, FAT, STRM, BRST, BLD, MUS, BRN, SKIN, VAS, LIV, GI, ADRL, HRT, KID, PLCNT, THYM, OVRY, PANC, SPLN, BONE	ESDR,IPSC,BLD,HRT,KID,LNG, MUS,THYM,OVRY,BRN		HMG-IY,SIX5,Zbtb3	2 hits	1 hit	SMAD7	intronic
